# Supplementary material for: Anticancer Activity and Molecular Mechanisms of an Ursodeoxycholic Acid Methyl Ester-Dihydroartemisinin Hybrid via a Triazole Linkage in Hepatocellular Carcinoma Cells
Source: Molecules. 2023 Mar 3;28(5):2358. doi: 10.3390/molecules28052358 (PMC10005781; doi:10.3390/molecules28052358)
Supplement: Supplementary file 1 [file molecules-28-02358-s001.zip]

Archive with 1 entries (1 files):
- molecules-2217711-supplementary.pdf
